# Supplementary material for: Long noncoding RNA CCAT1 promotes hepatocellular carcinoma progression by functioning as let-7 sponge
Source: J Exp Clin Cancer Res. 2015 Feb 19;34(1):18. doi: 10.1186/s13046-015-0136-7 (PMC4339002; doi:10.1186/s13046-015-0136-7)
Supplement: Additional file 1: Table S1. — The predicted miRNA target sites in CCAT1. [file 13046_2015_136_MOESM1_ESM.xlsx]

## Sheet: Sheet1
Table S1 The predicted miRNA target sites in CCAT1
pos	seq_target	name_mirna	seq_mirna	struct_sec	free_energy
1164	tttaggcaagttatataaccaattttacctca	hsa-let-7a	ugagguaguagguuguauaguu	(..(((((((((..((((((((&))))))))....)))))))))..)........	-22.3
1164	tttaggcaagttatataaccaattttacctca	hsa-let-7b	ugagguaguagguugugugguu	(..(((((((((..((((((((&))))))))....)))))))))..)........	-22.6
347	tgttactgagccacacaggaaaacttgcctta	hsa-let-7b	ugagguaguagguugugugguu	((((((((((...(((((((((&)))))).)))....))))))))))........	-20.9
1164	tttaggcaagttatataaccaattttacctca	hsa-let-7c	ugagguaguagguuguaugguu	(..(((((((((..((((((((&))))))))....)))))))))..)........	-22.6
1164	tttaggcaagttatataaccaattttacctca	hsa-let-7e	ugagguaggagguuguauaguu	(..(((((((((((((((((((&))))))))))..)))))))))..)........	-23.1
220	ctcaaccactgccctgaaacttatatgctgtt	hsa-miR-103a	agcagcauuguacagggcuauga	.((..((((((.((.((((((((&))))))))....))..))))))..))......	-20.6
612	tgaacctgggagatggaggttgcagtgagcag	hsa-miR-1178	uugcucacuguucuucccuag	(((((((((((((((((((((&)))))))))))..)))))....))))).....	-25.3
774	gtgcaaacttcccagcttcacttctgccagtg	hsa-miR-1183	cacuguaggugauggugagagugggca	..((((..((((((....(((((((((&)))).)))))))))))..))))..........	-21.5
1537	cctaatgacctgtcaccgtctcccatcacccc	hsa-miR-1193	gggaugguagaccggugacgugc	.(..(((((((.(((.(((((((&..)).))))).))))))))))..)........	-28.7
1422	agctccacctcctgtcagatcagcagtggcat	hsa-miR-1202	gugccagcugcagugggggag	(((((((.(((((((((((((&))))))..))))......))).))).))))..	-23.1
771	caagtgcaaacttcccagcttcacttctgcca	hsa-miR-1207-5p	uggcagggaggcugggagggg	..(((((((((((((((((((&)))))))...))))))))))))..........	-31.4
1452	attaaattctcatagcagcacaaaccctgtca	hsa-miR-1207-5p	uggcagggaggcugggagggg	.(((((.((((..((((((((&)))))))).....))))....)))))......	-22.2
1419	ctgagctccacctcctgtcagatcagcagtgg	hsa-miR-1208	ucacuguucagacaggcgga	.((.((((((.(((((((((&)))))))...)).)))))).))..........	-22.2
484	gcacacacagaccagcctggccaacacggtga	hsa-miR-1208	ucacuguucagacaggcgga	.(((((((.....(((((((&)))))))......))))).))...........	-20.3
819	tctcaaccccactgggaggcaggagggtgctt	hsa-miR-1225-3p	ugagccccugugccgcccccag	((((((((((...((((((((.&)))).)))))).))).)))))...........	-27.2
783	tcccagcttcacttctgccagtgtcccttcac	hsa-miR-1226*	gugagggcaugcaggccuggaugggg	(((((.(((..(((((((((((((((&))).)))).)))..)))))..)))...)))))	-24
1118	ctgcttgaacttgaatcctggccctctcatca	hsa-miR-1226*	gugagggcaugcaggccuggaugggg	(((.((((.((((......(((((((&..))))))))))).))))..))).........	-20.2
2122	taggacctgggatgagaaagaaggtgtgtacg	hsa-miR-1227	cgugccacccuuuuccccag	((((((((((.(((((((((&))))).))))..)))))....)))))......	-21.8
1379	agcgttatttacagctgctccccattgctcac	hsa-miR-1228*	gugggcgggggcaggugugug	..((((.((((((((((((((&))))))....)))))))).)))).........	-26.3
2115	agcagactaggacctgggatgagaaagaaggt	hsa-miR-1237	uccuucugcuccgucccccag	((((((((((((..((((((.&.)))))).)).))))))....)).))......	-21.1
815	cccttctcaaccccactgggaggcaggagggt	hsa-miR-1237	uccuucugcuccgucccccag	(((((......((((((((((&.)))))))))).)))))...............	-22.1
814	ccccttctcaaccccactgggaggcaggaggg	hsa-miR-1237	uccuucugcuccgucccccag	(((((......((((((((((&)))))))))).)))))................	-21.9
23	ctgacctggccagccctgccacttaccaggtt	hsa-miR-1254	agccuggaagcuggagccugcagu	.((((((.(((((.((((((((((&))))))).)))))).))..)))..))).....	-20.1
768	tagcaagtgcaaacttcccagcttcacttctg	hsa-miR-125a-3p	acaggugagguucuugggagcc	..(((((((...(((((((((.&)))..)))))))))))))....((....))..	-20.1
966	ctgcatgctcctatttatctttcaaagcccgg	hsa-miR-125b-1*	acggguuaggcucuugggagcu	.(((((((....(((((((((.&.)))))).....)))....)))))))......	-20.6
1774	acaaaactggtccctggtgccaaaaaggcttg	hsa-miR-1264	caagucuuauuugagcaccuguu	..(.(((((.((((.((((((((&))))))))))))))))).).............	-20.3
203	ccaccctcccacagcccctcaaccactgccct	hsa-miR-1268	cgggcguggugguggggg	(((((((.(((((((((.&.)))).))))).........))))))).....	-26
638	gagcagagatcacaccaccgcactctagcctg	hsa-miR-1268	cgggcguggugguggggg	.((.((((((((((((((&)))))......))))))))).)).........	-22.6
203	ccaccctcccacagcccctcaaccactgccct	hsa-miR-1268b	cgggcgugguggugggggug	((.((((.(.(((((((((.&.)))).))))).).)))).))...........	-28.7
1578	gtgtctagttgcaggaaacaagctcagggctt	hsa-miR-1291	uggcccugacugaagaccagcagu	.((((.((.....((((((((((.&.)))))))).)).....)).))))........	-20.8
1299	gggacacagacaggtaccattttgtggcctgt	hsa-miR-1295	uuaggccgcagaucuggguga	.(((.(((((((((((((((.&.))))))))))......)))))...)))....	-23.9
2197	gagtattctctgcactcacatagtagctaatg	hsa-miR-1306	acguuggcucugguggug	(((((((((((((((((.&)))))))).))).))).)))..(((....)))	-20.3
1559	ccatcacccctagatgggagtgtctagttgca	hsa-miR-134	ugugacugguugaccagagggg	(((((.(((....(((((((((&)))))))))......)))...)))))......	-21.6
1406	ctcaccttactgcctgagctccacctcctgtc	hsa-miR-135a*	uauagggauuggagccguggcg	((((.((((((((..((((((.&.))))))..)))))).))))))..........	-23.9
1295	cctggggacacagacaggtaccattttgtggc	hsa-miR-139-5p	ucuacagugcacgugucuccag	(((((((((((.(((((((((.&.))))).....))))....).)))))))))).	-23.2
1785	ccctggtgccaaaaaggcttgggaccactgct	hsa-miR-140-5p	cagugguuuuacccuaugguag	.(((((.(((.(((((((((((&..)))))))))))..)))...)))))......	-21.3
816	ccttctcaaccccactgggaggcaggagggtg	hsa-miR-141*	caucuuccaguacaguguugga	.((..(((((.((.((((((((&)))))))).))....))))).)).........	-20.1
1471	acaaaccctgtcatgaactgcacatgcgaggg	hsa-miR-1471	gcccgcguguggagccaggugu	((.((((.((.((((((((((.&.)).)))))))).)).......))))))....	-24.1
203	ccaccctcccacagcccctcaaccactgccct	hsa-miR-149*	agggagggacgggggcugugc	.((((((((((..((((((((&)))).)).))...)))))))))).........	-28.7
202	cccaccctcccacagcccctcaaccactgccc	hsa-miR-149*	agggagggacgggggcugugc	.((((((((((..(((((((.&))).)).))...))))))))))..........	-27.9
1003	ataacactgcacacgggaaatgctcccttcct	hsa-miR-149*	agggagggacgggggcugugc	.(((((....(((((((((((&))))))))).))....)))))...........	-24.1
20	gcactgacctggccagccctgccacttaccag	hsa-miR-150*	cugguacaggccugggggacag	(((.(((((((.((((((((((&)))))).....)))).))))..))).)))...	-24.6
1765	ttgtcttccacaaaactggtccctggtgccaa	hsa-miR-150*	cugguacaggccugggggacag	((((((((((((((.((((((.&.))))))....)))).......))))))))))	-22.51
1704	gcttgaatcatccccaaaccatcccagtccac	hsa-miR-1587	uugggcugggcuggguuggg	(((((.(((.(((((((((.&.))))))))).))).)))))............	-29.8
1298	ggggacacagacaggtaccattttgtggcctg	hsa-miR-15a*	caggccauauugugcugccuca	..(((((.(((..(((((((((&)))))))))..))).)))))............	-24
9	actttgaagttgcactgacctggccagccctg	hsa-miR-185*	aggggcuggcuuuccucugguc	((((.......((((((((((.&.)))))))))).))))................	-22.2
8	gactttgaagttgcactgacctggccagccct	hsa-miR-185*	aggggcuggcuuuccucugguc	((((.......((((((((((.&)))))))))).)))).................	-22
1474	aaccctgtcatgaactgcacatgcgagggatc	hsa-miR-188-5p	caucccuugcaugguggaggg	((((((((((((((((((((.&.))))))))))))........)))).))))..	-27.2
907	tgagattctgtgtaagcactggcctttctgcc	hsa-miR-1909	cgcaggggccgggugcucaccg	((((.((((((.(((((((((.&.)))))..)))))))))).)).))........	-22.7
1489	tgcacatgcgagggatctaggttgtgcgctcc	hsa-miR-1909*	ugagugccggugccugcccug	.(((((((((..((((((((.&.)))))).)))))))...))))..........	-20.1
1309	caggtaccattttgtggcctgttaggaactgg	hsa-miR-1910	ccaguccugugccugccgccu	..(((((..((.(((((((((&)))).)))))))..))))).............	-20.9
819	tctcaaccccactgggaggcaggagggtgctt	hsa-miR-1911	ugaguaccgccaugucuguuggg	(((((.(((((.((.(((((((.&)))))))..))))))).)...)))).......	-22.2
192	atcttccctccccaccctcccacagcccctca	hsa-miR-1914*	ggaggggucccgcacugggagg	(((((((.......(((((((.&.)))))))..)))))))...............	-24.6
191	catcttccctccccaccctcccacagcccctc	hsa-miR-1914*	ggaggggucccgcacugggagg	(((((((.......(((((((.&)))))))..)))))))................	-24.1
789	cttcacttctgccagtgtcccttcaccccttc	hsa-miR-1914*	ggaggggucccgcacugggagg	(((.(((((((...((((((((&))))))))......))))))).))).......	-26.4
791	tcacttctgccagtgtcccttcaccccttctc	hsa-miR-1914*	ggaggggucccgcacugggagg	(((.(((((((...((((((((&..))))))))......))))))).))).....	-26.5
641	cagagatcacaccaccgcactctagcctgggc	hsa-miR-1915	ccccagggcgacgcggcggg	.((.((((.((..((((((.&.))))))...))..)))).))...........	-22.8
640	gcagagatcacaccaccgcactctagcctggg	hsa-miR-1915	ccccagggcgacgcggcggg	.((.((((.((..((((((.&))))))...))..)))).))............	-22.5
60	tgtatggctaagcgttttctcctaaaatccct	hsa-miR-193b*	cgggguuuugagggcgagauga	.((((((.((((.((((((((.&.)))))))))))).))))))............	-20.1
1375	gatcagcgttatttacagctgctccccattgc	hsa-miR-194*	ccaguggggcugcuguuaucug	(((((.(((((.(((((((((.&.))))))))..).))))).....)).)))...	-21.7
1585	gttgcaggaaacaagctcagggcttccactga	hsa-miR-194*	ccaguggggcugcuguuaucug	((((.((((((((((((((((.&.)))))).))))....)).)))).))))....	-21.6
1344	acacagcaggaggtgagcagtgggtgagtgag	hsa-miR-197	uucaccaccuucuccacccagc	((.((((((((.((((((((((&))))).))))).)).).)))).)..)).....	-20.4
1775	caaaactggtccctggtgccaaaaaggcttgg	hsa-miR-1972	ucaggccaggcacaguggcuca	(((.((.(((((((.(((((((&))))))).....)))).))))).)))......	-20.6
1336	actgggccacacagcaggaggtgagcagtggg	hsa-miR-1976	ccuccugcccuccuugcugu	((((((.((((((((((((.&))).))))...)))))))))))..........	-24.6
2115	agcagactaggacctgggatgagaaagaaggt	hsa-miR-205	uccuucauuccaccggagucug	((((((..(((((((((((((.&.)))......))))))))...)).))))))..	-22.5
1561	atcacccctagatgggagtgtctagttgcagg	hsa-miR-20b*	acuguaguaugggcacuuccag	.((((((((((((.(((((((.&.)))))))))))))))))))............	-25.4
1774	acaaaactggtccctggtgccaaaaaggcttg	hsa-miR-2114*	cgagccucaagcaagggacuu	.((((((((((...(((((((&))))))).....)))..)))))))........	-21.3
569	tgtaatccaagctacttgggagtctggaggca	hsa-miR-2115	agcuuccaugacuccugaugga	(((((..((((((.(((((((.&.)))))))))))))..)......)))).....	-25.4
1781	tggtccctggtgccaaaaaggcttgggaccac	hsa-miR-218-1*	augguuccgucaagcaccaugg	((.((((((....((((((((.&.))))))))..........)))))).))....	-22.24
1572	atgggagtgtctagttgcaggaaacaagctca	hsa-miR-219-1-3p	agaguugagucuggacgucccg	((((((((((((...((((((.&.)))........)))...))))))).))))).	-20.7
418	aactagagaatcacccaatctactcccatttt	hsa-miR-2392	uaggaugggggugagaggug	((((..(((((((((((((.&))))))))))).))...))))...........	-21.6
1313	taccattttgtggcctgttaggaactgggcca	hsa-miR-24	uggcucaguucagcaggaacag	((((.(((((((((((((((((&)))))))))))..))))))..)))).......	-27.9
1799	aggcttgggaccactgctttaaagcctttgca	hsa-miR-2467-3p	agcagaggcagagaggcucagg	((((((((.((((((((((((.&.))))))))...))))....)).))))))...	-22.7
2200	tattctctgcactcacatagtagctaatgcct	hsa-miR-27a*	agggcuuagcugcuugugagca	..(((((((((((((((((((.&)))).))))))))).))))))...........	-26.5
779	aacttcccagcttcacttctgccagtgtccct	hsa-miR-2861	ggggccuggcggugggcgg	((.((((((((((((((((&.))))).))))))).........)))).))..	-25.5
1973	aattactgttgaagggatgtgtgagtcctaat	hsa-miR-2909	guuagggccaacaucucuugg	..(((((((((((((((((((&)))))))).)).)))))))))...........	-21.5
834	gaggcaggagggtgcttgacaataacagcctt	hsa-miR-296-3p	gaggguuggguggaggcucucc	((((((((((.((.(((((((.&))))))).....)).))).)))))))......	-23.1
538	taaaaattatccaggtgtggtggcgggcgcct	hsa-miR-296-5p	agggcccccccucaauccugu	.((((..((.(((((((((((&))).)))).)).)).))))))...........	-23.1
819	tctcaaccccactgggaggcaggagggtgctt	hsa-miR-29a	uagcaccaucugaaaucgguua	..(((((...((((.((((((.&.))))))..))))....)))))..........	-20.7
819	tctcaaccccactgggaggcaggagggtgctt	hsa-miR-29b	uagcaccauuugaaaucaguguu	..((((((...((((.((((((.&.))))))..))))....)))))).........	-21.4
299	tctttctgaaaaaacaccggatggacatcaga	hsa-miR-29b-1*	gcugguuucauauggugguuuaga	((((((.(((((.((((((((((.&.))))).))))).)))))....))))))....	-22.4
1414	actgcctgagctccacctcctgtcagatcagc	hsa-miR-29b-1*	gcugguuucauauggugguuuaga	.((((((((((.(((.((((((((&)))))))).)))...)))))..))))).....	-20.2
1413	tactgcctgagctccacctcctgtcagatcag	hsa-miR-29b-2*	cugguuucacaugguggcuuag	((((((((((.(((.(((((((&))))))).)))...)))))..)))))......	-21.1
782	ttcccagcttcacttctgccagtgtcccttca	hsa-miR-3126-5p	ugagggacagaugccagaagca	..((((((.((..((((((((.&..)))))))).)).))))))............	-23.6
781	cttcccagcttcacttctgccagtgtcccttc	hsa-miR-3126-5p	ugagggacagaugccagaagca	..((((((.((..((((((((.&.)))))))).)).)))))).............	-23.6
1919	gaattctgtcccatttatgcttgagccttgag	hsa-miR-3127-5p	aucagggcuuguggaaugggaag	(((((((((((..(((((((((.&.)))))))))..)...)))))))).)).....	-22.5
1338	tgggccacacagcaggaggtgagcagtgggtg	hsa-miR-3130-5p	uacccagucuccggugcagcc	(((..(((.((((((((((((&))))))......))))))....)))..)))..	-21
1014	cacgggaaatgctcccttcctactgcagtcat	hsa-miR-3136-5p	cugacugaauagguagggucauu	((((.((((.((((..((((((.&.))))))...)))).))))..)))).......	-22.5
606	atcccttgaacctgggagatggaggttgcagt	hsa-miR-3137	ucuguagccugggagcaauggggu	(((((.(((..((((((((((((.&.))))))))).........)))..))))))))	-22.5
1705	cttgaatcatccccaaaccatcccagtccacg	hsa-miR-3138	uguggacagugagguagagggagu	..((((...(((((.(.(((((((&))))))).).)).)))...)))).........	-21.1
121	catatctttaattctatttcacaagtcacaca	hsa-miR-3138	uguggacagugagguagagggagu	.(((.(((((((((((.(((((((&)))).)))..)))))))))))...))).....	-20.5
850	tgacaataacagccttggcatcactctgccag	hsa-miR-3150a-3p	cuggggagauccucgagguugg	.(((((((((....((((((((&)))).)))).....))))))))).........	-22
602	gagaatcccttgaacctgggagatggaggttg	hsa-miR-3150a-5p	caaccucgacgaucuccucagc	.(((.((((((....(((((((&))))))).)))))))))...............	-21.3
272	catcacagctactgtcaaccctgacgctcttt	hsa-miR-3150b-3p	ugaggagaucgucgagguugg	((((((..((((..((((((.&))))))))))..))))))..............	-21.5
602	gagaatcccttgaacctgggagatggaggttg	hsa-miR-3150b-5p	caaccucgaggaucuccccagc	.(..(((((((....(((((((&))))))).)))))))..)..............	-21.4
235	gaaacttatatgctgttatccgcagctccatc	hsa-miR-3151	gguggggcaaugggaucaggu	..(((..((((..((((((((&))))))))..))))...)))............	-20.3
2228	gcctactccccagccacccacaattctttctg	hsa-miR-3154	cagaaggggaguugggagcaga	.((.((((((((..((((((((&)))))........)))..))).))))).))..	-20.4
275	cacagctactgtcaaccctgacgctctttctg	hsa-miR-3154	cagaaggggaguugggagcaga	.((((.((((((.(((((((((&))))))))).))).)))...))))........	-22.5
791	tcacttctgccagtgtcccttcaccccttctc	hsa-miR-3154	cagaaggggaguugggagcaga	(((((((((..(.((((((((.&.)))))))).)..)))).....))))).....	-25.6
639	agcagagatcacaccaccgcactctagcctgg	hsa-miR-3155b	ccaggcucugcaguggga	..((((.(((.(((((((&)))))))....))).)))).............	-20.7
206	ccctcccacagcccctcaaccactgccctgaa	hsa-miR-3162-5p	uuagggaguagaaggguggggag	(((((.((((.((.(((((((((&.)))))).)))....)).))))...)))))..	-25.2
2230	ctactccccagccacccacaattctttctgta	hsa-miR-3162-5p	uuagggaguagaaggguggggag	((((((((((.....(((((((.&..)))))))......)))....)))))))...	-23.5
1759	acaaaattgtcttccacaaaactggtccctgg	hsa-miR-3162-5p	uuagggaguagaaggguggggag	..((((((....(((.((((((.&.)))))).)))....))))))...........	-21.5
1540	aatgacctgtcaccgtctcccatcacccctag	hsa-miR-3170	cugggguucugagacagacagu	.(((((.(((((...(((((((&)).))))).....)))))...)))))......	-20.3
1371	gtgagatcagcgttatttacagctgctcccca	hsa-miR-3175	cggggagagaacgcagugacgu	.(((((((.....((((((((.&.)))))).)).....)))))))..........	-21.3
1490	gcacatgcgagggatctaggttgtgcgctcct	hsa-miR-3178	ggggcgcggccggaucg	.((((((((((((((((&.))))))))..))).)))))............	-21.7
2013	ggcctcttaagggaattgtggaccaaacccca	hsa-miR-3180-3p	uggggcggagcuuccggaggcc	(((((((((((..(.(((((((&))))).......)).)..))))...)))))))	-23.61
1900	gtgagtttcaaaaggaaaagaattctgtccca	hsa-miR-3180-3p	uggggcggagcuuccggaggcc	.(((((.((((.((((((((((&)))))))))).....))))....)))))....	-21.6
902	aattctgagattctgtgtaagcactggccttt	hsa-miR-3188	agaggcuuugugcggauacgggg	((((((((..((((..(((((((&))))))).))))..))))))))..........	-23.4
531	aaaagtataaaaattatccaggtgtggtggcg	hsa-miR-3189-5p	ugccccaucugugcccuggguagga	..(((((((((......((((((((&)))).)))).))))))))).............	-21.5
780	acttcccagcttcacttctgccagtgtccctt	hsa-miR-3191	uggggacguagcuggccagacag	((.((((.((((...(((((((.&.)))))))))))))))))..............	-21.7
758	aagtcccaactagcaagtgcaaacttcccagc	hsa-miR-3192	ucugggagguuguagcaguggaa	..((((((((((((((((((((.&.)))))))).)))))...)).)).))).....	-22
27	cctggccagccctgccacttaccaggttggct	hsa-miR-3194-5p	ggccagccaccaggagggcug	(((((((((....(((((((.&.)))))))........)).)))))))......	-24.9
1528	aatctaatgcctaatgacctgtcaccgtctcc	hsa-miR-3197	ggaggcgcaggcucggaaaggcg	(((((...(((.(((((((((((&)))))))....)))))))..))))).......	-26
580	ctacttgggagtctggaggcaggagaatccct	hsa-miR-3199	agggacugccuuaggagaaaguu	.((((...(((((((((((((((&))))).....)))))).)))).....))))..	-20.6
1324	ggcctgttaggaactgggccacacagcaggag	hsa-miR-326	ccucugggcccuuccuccag	(((.((((((((((((((((&..))).)))...)))))..)))))..)))...	-21.6
1324	ggcctgttaggaactgggccacacagcaggag	hsa-miR-330-5p	ucucugggccugugucuuaggc	((((((((.(((((((((((((&..))).)))...))))).)).)))..))))).	-21
1325	gcctgttaggaactgggccacacagcaggagg	hsa-miR-331-3p	gccccugggccuauccuagaa	..((((((((((((((((((.&)).))))......))))))..)))))).....	-22.7
45	ttaccaggttggctctgtatggctaagcgttt	hsa-miR-339-3p	ugagcgccucgacgacagagccg	(((((((((((.....((((((.&)))))).....)).))))))))).........	-22
1350	caggaggtgagcagtgggtgagtgagatcagc	hsa-miR-345	gcugacuccuaguccagggcuc	((((..((((..((((((((((&))))).))).))..))))..))))........	-23.5
1086	ccacagaagtgctttgagattttggagtcaga	hsa-miR-345	gcugacuccuaguccagggcuc	(.((..((((((.((((((((.&.))))))))..)))).))..)).)........	-25.8
1260	atgagatgaaggcctttaaggcagtggtcccc	hsa-miR-3619-3p	gggaccauccugccugcugugg	((.....((((((..(((((((&.)))))))))))))....))............	-25.1
1953	gctaaccaagcctgacacaaaattactgttga	hsa-miR-3619-5p	ucagcaggcaggcuggugcagc	(((..(((((((((.(((((((&)))))))...........))))).)))).)))	-21.7
2118	agactaggacctgggatgagaaagaaggtgtg	hsa-miR-3620	ucacccugcaucccgcacccag	((.((..(((((((.((((((.&))).))).......)))))))...)).))...	-20.8
2241	ccacccacaattctttctgtaggaaggctcgc	hsa-miR-3621	cgcgggucggggucugcagg	((((((((....(((((((.&)))))))..))))))))...............	-21.3
188	atccatcttccctccccaccctcccacagccc	hsa-miR-3652	cggcuggaggugugagga	(((.(((.(((((((((.&.))))...)))))))).)))............	-20.6
636	gtgagcagagatcacaccaccgcactctagcc	hsa-miR-3656	ggcgggugcgggggugg	.((((.(((((((((((&)))..)))))))).))))..............	-24.7
468	gtgtctcaaatccaaagcacacacagaccagc	hsa-miR-3663-5p	gcuggucugcguggugcucgg	((.(((((.((.(((((((((&))))))))).)))))))..))...........	-26.4
1414	actgcctgagctccacctcctgtcagatcagc	hsa-miR-3663-5p	gcuggucugcguggugcucgg	((((((.((((.(((((((((&))))))))).......)))).)))))).....	-27
5	atcgactttgaagttgcactgacctggccagc	hsa-miR-3663-5p	gcuggucugcguggugcucgg	(((((((((((.(.(((((((&))))))).))).)))))..........)))).	-20.2
1913	ggaaaagaattctgtcccatttatgcttgagc	hsa-miR-3664-3p	ucucaggaguaaagacagaguu	((((((((((((((.((((((.&.)))))).)))))...))))))))).......	-20.4
2115	agcagactaggacctgggatgagaaagaaggt	hsa-miR-3667-3p	accuuccucuccaugggucuuu	.((((((...(((((((((((.&.)))))...))).)))..))))))........	-21
1584	agttgcaggaaacaagctcagggcttccactg	hsa-miR-3677-5p	caguggccagagcccugcagug	..(((((((((((.((((((((&))))))...))..))))......)))))))..	-23.9
1712	catccccaaaccatcccagtccacggtcttcc	hsa-miR-3679-5p	ugaggauauggcagggaagggga	(((((.((((.((((.((((((.&.))))))..))).).))))......)))))..	-21.5
1531	ctaatgcctaatgacctgtcaccgtctcccat	hsa-miR-3689a-3p	cugggaggugugauaucguggu	.((((((((((((..((((((.&.))))))..).)))))..))))..))......	-21.9
757	caagtcccaactagcaagtgcaaacttcccag	hsa-miR-3689b*	cugggaggugugauauuguggu	(((((((...((.(((((((((&))))))))).))...))).)))).........	-20.8
757	caagtcccaactagcaagtgcaaacttcccag	hsa-miR-3689c	cugggaggugugauauuguggu	(((((((...((.(((((((((&))))))))).))...))).)))).........	-20.8
1490	gcacatgcgagggatctaggttgtgcgctcct	hsa-miR-3689d	gggaggugugaucucacacucg	((((....(((((..((((((.&.)))).))..)))))......)))).......	-20.7
2020	taagggaattgtggaccaaaccccaagcaggc	hsa-miR-370	gccugcugggguggaaccuggu	((((......((((((((((((&)))))).)))))).))))..............	-24.3
1796	aaaaggcttgggaccactgctttaaagccttt	hsa-miR-3714	gaaggcagcagugcuccccugu	.(..((((.((((((((((((.&.))))).....))))))).))))..)......	-24.6
1305	cagacaggtaccattttgtggcctgttaggaa	hsa-miR-378*	cuccugacuccagguccugugu	..(((((((((((.(((((((.&.)))))))...)))......))).)))))...	-20.5
1201	ttacccataaaatgggtctaatgagagtacct	hsa-miR-3907	aggugcuccaggcuggcucaca	..((((((....((((((((((&)))))))).))...))))))............	-20.4
1717	ccaaaccatcccagtccacggtcttccacatt	hsa-miR-3911	uguguggauccuggaggaggca	..(((((((((((.(((((((.&.)))))))...)).))))...))).)).....	-22.2
788	gcttcacttctgccagtgtcccttcacccctt	hsa-miR-3936	uaagggguguauggcagaugca	..(.(((((((..((((((((.&)))))))).........))))))).)......	-24.5
789	cttcacttctgccagtgtcccttcaccccttc	hsa-miR-3936	uaagggguguauggcagaugca	..(.(((((((..((((((((.&.)))))))).........))))))).).....	-24.6
1492	acatgcgagggatctaggttgtgcgctcctta	hsa-miR-3936	uaagggguguauggcagaugca	.(.(((((..((((((((((((&))))))))))))..)..)))).).........	-21.3
1391	agctgctccccattgctcaccttactgcctga	hsa-miR-3937	acaggcggcuguagcaauggggg	(((((((((((((..(((((((.&.)))))))....)).)))))))))))......	-31.5
540	aaaattatccaggtgtggtggcgggcgcctgt	hsa-miR-3937	acaggcggcuguagcaauggggg	..((((.(((.((((.((((((.&.)))))).))))....)))..)))).......	-25.5
472	ctcaaatccaaagcacacacagaccagcctgg	hsa-miR-3937	acaggcggcuguagcaauggggg	..((((..((.(((((((((((.&.))))).)).))))....))..))))......	-20.6
451	aactctaaatcatcagagtgtctcaaatccaa	hsa-miR-3940-5p	guggguuggggcgggcucug	(((((..((((((((((((.&.)))).))))))))))))).............	-20.9
409	aaacatgataactagagaatcacccaatctac	hsa-miR-3940-5p	guggguuggggcgggcucug	(((((.....((((((((((&)))))))))).....)))))............	-21.3
818	ttctcaaccccactgggaggcaggagggtgct	hsa-miR-3943	uagcccccaggcuucacuuggcg	(.(((...(((((..(((((((.&))).))).)..)))))....))).).......	-20.7
1937	gcttgagccttgagttgctaaccaagcctgac	hsa-miR-3944-3p	uucgggcuggccugcugcuccgg	((.((((.((...(((((((((.&.)))))).)))...)).))))..)).......	-20.4
472	ctcaaatccaaagcacacacagaccagcctgg	hsa-miR-3944-3p	uucgggcuggccugcugcuccgg	((..((((.(((.(((((((((.&))))))))).)))....))))..)).......	-25.2
1404	tgctcaccttactgcctgagctccacctcctg	hsa-miR-4257	ccagagguggggacugag	((.((.(((((((((((.&)).))))))))))).))...............	-21.1
769	agcaagtgcaaacttcccagcttcacttctgc	hsa-miR-4257	ccagagguggggacugag	..(((.(((((((((((.&.))))))))))))))........((....)).	-20.9
534	agtataaaaattatccaggtgtggtggcgggc	hsa-miR-4258	ccccgccaccgccuugg	((((((((((((((((.&.))))))))))).)))))..............	-33.2
1318	ttttgtggcctgttaggaactgggccacacag	hsa-miR-4265	cugugggcucagcucuggg	((((((.((((((((((((&))))).))))))).)))....)))........	-22.6
228	ctgccctgaaacttatatgctgttatccgcag	hsa-miR-4265	cugugggcucagcucuggg	(((.((((((..(((((((&)))))))...)))).........)).)))...	-20.3
248	tgttatccgcagctccatctggagcatcacag	hsa-miR-4265	cugugggcucagcucuggg	((((.((((((((((((((&)))))).)))).......)))).)))).....	-20.01
1759	acaaaattgtcttccacaaaactggtccctgg	hsa-miR-4270	ucagggagucaggggagggc	(((((((.((((.(((((((&)))))))))))......)))))))........	-24.5
1337	ctgggccacacagcaggaggtgagcagtgggt	hsa-miR-4301	ucccacuacuucacuuguga	.(((((..(((((((((((.&.))))))....)))))...)))))........	-20.6
1251	gaaaactgaatgagatgaaggcctttaaggca	hsa-miR-431	ugucuugcaggccgucaugca	((.((((.(((((.(((((((&))))))).))))).))))..))..........	-20.8
579	gctacttgggagtctggaggcaggagaatccc	hsa-miR-4320	gggauucuguagcuuccu	.((((((.(.((((((((&)))))))).).))))))...............	-21.9
1706	ttgaatcatccccaaaccatcccagtccacgg	hsa-miR-4322	cugugggcucagcgcgugggg	(((((.......(((((((((&))))))))).........))))).........	-22.39
228	ctgccctgaaacttatatgctgttatccgcag	hsa-miR-4322	cugugggcucagcgcgugggg	.(((((..((((..(((((((&)))))))...))))..)))))...........	-21.9
248	tgttatccgcagctccatctggagcatcacag	hsa-miR-4322	cugugggcucagcgcgugggg	((((((.((..((((((((((&)))))).)))))).))))))............	-21.3
2021	aagggaattgtggaccaaaccccaagcaggca	hsa-miR-4327	ggcuugcaugggggacugg	(((...(((((.((((((.&.)))))).)))))..)))..............	-23.8
928	gcctttctgcctagaatgccttctcctctctt	hsa-miR-4419a	ugagggaggagacugca	(((..(((((((((((.&)))))))))))..)))................	-20.9
637	tgagcagagatcacaccaccgcactctagcct	hsa-miR-4430	aggcuggagugagcggag	..(((..(((((((((((&))))))))))))))..................	-23.4
724	gaggtcctctttggcattgagaagatggctat	hsa-miR-4435	auggccagagcucacacagagg	(((((.((((((...(((((((&)))))))....))))....)).))))).....	-20.8
1405	gctcaccttactgcctgagctccacctcctgt	hsa-miR-4436a	gcaggacaggcagaaguggau	..((((((((((((((((((.&.))))).........))))))).)).))))..	-21.3
1724	atcccagtccacggtcttccacattttgtctt	hsa-miR-4436b-3p	cagggcaggaagaaguggacaa	..((((((.((((((((((((.&))))))......))))))..))))))......	-22.5
1337	ctgggccacacagcaggaggtgagcagtgggt	hsa-miR-4436b-5p	guccacuucugccugcccugcc	.(((((..((((((.((((((.&.)))))).)).)))))))))............	-22.8
1396	ctccccattgctcaccttactgcctgagctcc	hsa-miR-4437	ugggcucaggguacaaagguu	.(((((.....(((((((((.&.)))))))))....))))).............	-20.5
779	aacttcccagcttcacttctgccagtgtccct	hsa-miR-4446-3p	cagggcuggcagugacaugggu	.((((..((((((((((((((.&))))...)))))))...)))...)))).....	-24.6
1264	gatgaaggcctttaaggcagtggtccccaacc	hsa-miR-4447	ggugggggcuguuguuu	(((((..((((((((((&)).))))))))..))))).....(....)...	-23.3
1549	tcaccgtctcccatcacccctagatgggagtg	hsa-miR-4448	ggcuccuuggucuaggggua	.((((((((((..((((((.&.))))))))))))))))...............	-24.6
1779	actggtccctggtgccaaaaaggcttgggacc	hsa-miR-4449	cgucccggggcugcgcgaggca	..(((.((((((.((((((((.&.)))))))).)).....)))).))).......	-25.3
780	acttcccagcttcacttctgccagtgtccctt	hsa-miR-4450	uggggauuuggagaagugguga	.(.((((((((((((((((((.&.)))))).)))).)))))))).).........	-24.2
1571	gatgggagtgtctagttgcaggaaacaagctc	hsa-miR-4453	gagcuuggucuguagcgguu	..((((((((((.(((((((&)))))))...)))))))).))...........	-20.7
769	agcaagtgcaaacttcccagcttcacttctgc	hsa-miR-4459	ccaggaggcggaggagguggag	((((.((.((((...((((((.&.)))))).))))..))))))...((....)).	-21.3
1552	ccgtctcccatcacccctagatgggagtgtct	hsa-miR-4462	ugacacggaggguggcuugggaa	.(((((..((((((.(((((((.&.)))))........))))))))))))).....	-20.9
777	caaacttcccagcttcacttctgccagtgtcc	hsa-miR-4462	ugacacggaggguggcuugggaa	(((((((.((((((((((((((.&.))))).)).)).)))))..))))))).....	-24.4
822	caaccccactgggaggcaggagggtgcttgac	hsa-miR-4465	cucaaguagucugaccagggga	.(((((((.((((.(((((((.&.)))))))....))))....)))).)))....	-23.2
557	gtggcgggcgcctgtaatccaagctacttggg	hsa-miR-4465	cucaaguagucugaccagggga	.(.((((..((.((((((((((&)))))))))).)).....)))).)........	-20.3
1095	tgctttgagattttggagtcagactgcttgaa	hsa-miR-4465	cucaaguagucugaccagggga	..(((((((((((((((((((.&.)))))))))))))..))))))..........	-24.6
1128	ttgaatcctggccctctcatcagagacttgac	hsa-miR-4465	cucaaguagucugaccagggga	..(((((((((((..((((((.&.)))))).)))))........)))))).....	-20.7
1776	aaaactggtccctggtgccaaaaaggcttggg	hsa-miR-4465	cucaaguagucugaccagggga	.((((((((((.(..(((((((&)))))))...).))..))))))))........	-21.3
2033	gaccaaaccccaagcaggcagaaagccgtatc	hsa-miR-4466	gggugcgggccggcgggg	((((((.((((((((((.&)))))))......))).))..)))).......	-21.9
1330	ttaggaactgggccacacagcaggaggtgagc	hsa-miR-4469	gcucccucuagggucgcucgga	.((((((.(((..(((((((((&)))).)))))....).)).)))))).......	-21.4
1548	gtcaccgtctcccatcacccctagatgggagt	hsa-miR-4469	gcucccucuagggucgcucgga	.(((.....((((((((((((.&.))))).)))))))...........)))....	-25.19
1264	gatgaaggcctttaaggcagtggtccccaacc	hsa-miR-4472	ggugggggguguuguuuu	((((((..(.((((((((&)).)))))).)..))))))....(....)...	-21.5
275	cacagctactgtcaaccctgacgctctttctg	hsa-miR-4476	caggaaggauuuagggacaggc	..((((((((((..((((((((&))))))))...))))))...))))........	-20.6
1487	actgcacatgcgagggatctaggttgtgcgct	hsa-miR-4479	cgcgcggccgugcucggagcag	(((((.((((.(.(((((((((&..))))))))).....).)))).)...)))).	-26
412	catgataactagagaatcacccaatctactcc	hsa-miR-4481	ggagugggcuggugguu	((((((((..(((((((&)))))))..).)))))))..............	-20.1
2217	tagtagctaatgcctactccccagccacccac	hsa-miR-4488	agggggcgggcuccggcg	((((....(((((((((.&..))).))).))).....))))..........	-21
1757	tcacaaaattgtcttccacaaaactggtccct	hsa-miR-4489	uggggcuagugaugcaggacg	((((((.((..(((((((((.&.)))))))))....)).)))))).........	-21
1390	cagctgctccccattgctcaccttactgcctg	hsa-miR-449c	uaggcaguguauugcuagcggcugu	.((((((((.((....(((((((((&)))))))))......)).......))))))))	-23.1
1915	aaaagaattctgtcccatttatgcttgagcct	hsa-miR-4505	aggcugggcugggacgga	((((((((((((((((((&))))).)))).....)))))))))........	-22.1
1709	aatcatccccaaaccatcccagtccacggtct	hsa-miR-4505	aggcugggcugggacgga	.((.((((((((((((((&))))..)))))))))).)).............	-24.4
1391	agctgctccccattgctcaccttactgcctga	hsa-miR-4514	acaggcaggauuggggaa	.((((((...(((((((.&.)))))))............))))))......	-21.96
1970	caaaattactgttgaagggatgtgtgagtcct	hsa-miR-4515	aggacuggacucccggcagccc	..((((..((((((.(((((((&)))))).).)).))))..))))..........	-21.4
1409	accttactgcctgagctccacctcctgtcaga	hsa-miR-4526	gcugacagcagggcuggccgcu	..(.(((((((((.(((((((.&.))))))).)))....)))..))).)......	-21
791	tcacttctgccagtgtcccttcaccccttctc	hsa-miR-4533	uggaaggagguugccggacgcu	(((((((....(((.((((((.&.)))))))))....)))))))...........	-22
1335	aactgggccacacagcaggaggtgagcagtgg	hsa-miR-4639-3p	ucacucucaccuugcuuugc	.((.((((((((((((((((&))))).)))))))..)))).))..........	-22.7
2240	gccacccacaattctttctgtaggaaggctcg	hsa-miR-4640-5p	ugggccagggagcagcugguggg	(((((...((.((((((((((((&)))))).......))))))))..)))))....	-20.41
1397	tccccattgctcaccttactgcctgagctcca	hsa-miR-4640-5p	ugggccagggagcagcugguggg	((((((.....((.((((((((.&..)))).)))).))...)))))).........	-23.9
825	ccccactgggaggcaggagggtgcttgacaat	hsa-miR-4646-3p	auugucccucucccuucccag	(((((((((((((((((((((&))))))...).))))))..)))))))).....	-26.7
1408	caccttactgcctgagctccacctcctgtcag	hsa-miR-4646-5p	acugggaagaggagcugaggga	..(((.((((((.(.((((((.&)))...))).).)))))).)))..........	-23.3
773	agtgcaaacttcccagcttcacttctgccagt	hsa-miR-4646-5p	acugggaagaggagcugaggga	((((.(((((((.((((((((.&.))))..)))).))))))))))).........	-24.9
345	gatgttactgagccacacaggaaaacttgcct	hsa-miR-4649-5p	ugggcgaggggugggcucucagag	..(((((..(((((..(((((((.&))))))).......))).))))))).......	-21.3
798	tgccagtgtcccttcaccccttctcaacccca	hsa-miR-4651	cggggugggugaggucgggc	((((..(((((((((((((.&.))))).......)))))))))))).......	-24.11
1538	ctaatgacctgtcaccgtctcccatcacccct	hsa-miR-4651	cggggugggugaggucgggc	.(((((((((.((((((((.&.))))...)))).)).)))..)))).......	-23.8
204	caccctcccacagcccctcaaccactgccctg	hsa-miR-4651	cggggugggugaggucgggc	.(((..((((((((((((((&)))))).).)).)))))......)))......	-21.5
1592	gaaacaagctcagggcttccactgattctaca	hsa-miR-4654	ugugggaucuggaggcaucugg	(((((.((((((((((((((((&)))))))))..)))))))))))).........	-24.3
184	agtcatccatcttccctccccaccctcccaca	hsa-miR-4654	ugugggaucuggaggcaucugg	(((....(((((...(((((((&)))))))......))))).....)))......	-20.2
1472	caaaccctgtcatgaactgcacatgcgaggga	hsa-miR-4655-3p	acccucgucagguccccgggg	(((((..((.((((((((((.&.))))))).....))).))....)))))....	-24.1
1329	gttaggaactgggccacacagcaggaggtgag	hsa-miR-4667-3p	ucccuccuucuguccccacag	(((.((..((((.((((((((&.)).)))))).))))....)))))........	-21.9
645	gatcacaccaccgcactctagcctgggccaca	hsa-miR-4669	uguguccgggaaguggaggagg	((.((..((((.((((((((((&))).)))))))....)))).)).)).......	-23.1
1776	aaaactggtccctggtgccaaaaaggcttggg	hsa-miR-4673	uccaggcaggagccggacugga	.(..(((((((.((.(((((((&)))))))......)).)))..))))..)....	-22.2
232	cctgaaacttatatgctgttatccgcagctcc	hsa-miR-4675	ggggcugugauugaccagcagg	..(((((.(((..(((((((((&)))))))))..)))))))).............	-22.7
1395	gctccccattgctcaccttactgcctgagctc	hsa-miR-4676-5p	gagccaguggugagacaguga	.(((((.((((((.(((((((&)))).))).......)))))))))))......	-20.7
803	gtgtcccttcaccccttctcaaccccactggg	hsa-miR-4685-5p	cccagggcuuggaguggggcaagguu	..((((.((((.(((....(((((((&))))).))....)))..))))..)))).....	-26.3
188	atccatcttccctccccaccctcccacagccc	hsa-miR-4687-3p	uggcuguuggagggggcaggc	.(((.((((((((.((((((.&.)))))).)))))).))..)))..........	-28.8
780	acttcccagcttcacttctgccagtgtccctt	hsa-miR-4688	uaggggcagcagaggaccuggg	(((((..((((((((((((((.&.)))))))...))))))).....)))))....	-27.8
781	cttcccagcttcacttctgccagtgtcccttc	hsa-miR-4688	uaggggcagcagaggaccuggg	(((((..((((((((((((((.&..)))))))...))))))).....)))))...	-27.8
793	acttctgccagtgtcccttcaccccttctcaa	hsa-miR-4689	uugaggagacauggugggggcc	..((((((((....((((((((&)))))))).))))))))...............	-20.9
1391	agctgctccccattgctcaccttactgcctga	hsa-miR-4692	ucaggcaguguggguaucagau	..(((...((((((((((((((&))))))))))..........))))...)))..	-23.3
639	agcagagatcacaccaccgcactctagcctgg	hsa-miR-4692	ucaggcaguguggguaucagau	(((......(((((((((((((&))))))...)))))))......))).......	-20.1
1911	aaggaaaagaattctgtcccatttatgcttga	hsa-miR-4692	ucaggcaguguggguaucagau	.((((...(((((..(((((((&)))))))...))))).))))............	-20.2
618	tgggagatggaggttgcagtgagcagagatca	hsa-miR-4695-3p	ugaucucaccgcugccuccuuc	(((((..(((((((.(((((((&)))))))..).))))))..)))))........	-24.7
1348	agcaggaggtgagcagtgggtgagtgagatca	hsa-miR-4695-3p	ugaucucaccgcugccuccuuc	(((((.((((((((((((((((&)))))))).....))))))).).)))))....	-28.8
1404	tgctcaccttactgcctgagctccacctcctg	hsa-miR-4695-5p	caggaggcagugggcgagcagg	..(((((.((((((((((((((&)))))))...........)))).))).)))))	-25.1
703	aacaaagcgcacacagagactgaggtcctctt	hsa-miR-4697-5p	agggggcgcagucacugacgug	(((..(((.(((((.(((((((&.)))))))..))))).))).))).........	-24.5
2210	actcacatagtagctaatgcctactccccagc	hsa-miR-4700-5p	ucuggggaugaggacagugugu	.(((((.(((((..(((((((.&.)))))))..)))........)).)))))...	-22
2217	tagtagctaatgcctactccccagccacccac	hsa-miR-4701-3p	augggugauggguguggugu	.(.((((.((((.((((((.&.))))))..))))..)))))............	-20.9
2074	gcaagtatttcaggcaaggtgtggatggccat	hsa-miR-4701-5p	uuggccaccacaccuaccccuu	.(((...((((((((((((((.&.)))))).))))))))..)))...........	-27.9
2211	ctcacatagtagctaatgcctactccccagcc	hsa-miR-4706	agcggggaggaagugggcgcugcuu	.(((((((((((((....((((((.&.)).)))))))))))....)))))).......	-24.9
19	tgcactgacctggccagccctgccacttacca	hsa-miR-4710	gggugagggcaggugguu	(((((((((((((((((.&.)))))).))))))..)))))...........	-24.8
25	gacctggccagccctgccacttaccaggttgg	hsa-miR-4714-3p	ccaaccuagguggucagaguug	((((.(((.(((((((((((((&)))))))...))))))))).))))........	-24.9
787	agcttcacttctgccagtgtcccttcacccct	hsa-miR-4716-3p	aagggggaaggaaacauggaga	((((((.((..((((((((((.&))))).)))))...))))).))).........	-23.4
788	gcttcacttctgccagtgtcccttcacccctt	hsa-miR-4716-3p	aagggggaaggaaacauggaga	((((((.((..((((((((((.&.))))).)))))...))))).)))........	-23.6
1298	ggggacacagacaggtaccattttgtggcctg	hsa-miR-4717-5p	uaggccacagccacccaugugu	(((((..(((..((((((((((&))))))))))......)))....)))))....	-22
271	gcatcacagctactgtcaaccctgacgctctt	hsa-miR-4721	ugagggcuccaggugacggugg	(((((((((((((..((((((.&))))))..))))..))))))))).........	-25.6
572	aatccaagctacttgggagtctggaggcagga	hsa-miR-4722-3p	accugccagcaccucccugcag	((.(.(((((.((..((((((.&.))))))..))..)))))..).))........	-22.4
201	ccccaccctcccacagcccctcaaccactgcc	hsa-miR-4722-5p	ggcaggagggcugugccagguug	((.(((..(((((((((((((((&))))).....)).))))))))..))).))...	-26.5
1406	ctcaccttactgcctgagctccacctcctgtc	hsa-miR-4722-5p	ggcaggagggcugugccagguug	(.(((((((.(...(((((((((&)))))))))..).)).))))).).........	-26
52	gttggctctgtatggctaagcgttttctccta	hsa-miR-4723-5p	ugggggagccaugagauaagagca	.(((((.....((((((((((((.&..)))))........))))))).)))))....	-20.8
2208	gcactcacatagtagctaatgcctactcccca	hsa-miR-4725-3p	uggggaaggcgucagugucggg	(((.(((((.((((((((((((&))))))..)))))).))......))))))...	-21.2
29	tggccagccctgccacttaccaggttggctct	hsa-miR-4726-5p	agggccagaggagccuggagugg	((((((((((.....((((((((&)))))))))))))..)))))...((....)).	-26.3
1298	ggggacacagacaggtaccattttgtggcctg	hsa-miR-4726-5p	agggccagaggagccuggagugg	.(((..(((((.(((.((((((.&.)))))).)....)).)))))...))).....	-21.7
2024	ggaattgtggaccaaaccccaagcaggcagaa	hsa-miR-4727-5p	aucugccagcuuccacagugg	..(((((((((((.((((((.&.)))))).)))..........))))))))...	-21.6
1353	gaggtgagcagtgggtgagtgagatcagcgtt	hsa-miR-4728-3p	caugcugaccucccuccugccccag	..(((((((.((((((((((((((.&.)))))))...).))).))).)))).).))..	-23.1
1698	taatgtgcttgaatcatccccaaaccatccca	hsa-miR-4728-5p	ugggaggggagaggcagcaagca	((((((.....((((((((((((&)))))......))))).))..)))))).....	-22.2
786	cagcttcacttctgccagtgtcccttcacccc	hsa-miR-4728-5p	ugggaggggagaggcagcaagca	..(((.((((((.(((((((((.&..)).))))))).)..))))))))........	-24.2
1530	tctaatgcctaatgacctgtcaccgtctccca	hsa-miR-4728-5p	ugggaggggagaggcagcaagca	(((....(((((.((((((((((&))))))..)).)).))).))....))).....	-20.6
1115	agactgcttgaacttgaatcctggccctctca	hsa-miR-4728-5p	ugggaggggagaggcagcaagca	..((((...(((...((((((((&))))))))..)))...))))............	-21.6
1576	gagtgtctagttgcaggaaacaagctcagggc	hsa-miR-4732-3p	gcccugaccuguccuguucug	(((.((((((.((.(((((((&))))))).))....))))))..))).......	-23.2
1592	gaaacaagctcagggcttccactgattctaca	hsa-miR-4732-5p	uguagagcagggagcaggaagcu	((((.(..(((((((((((((((&))))))).))).)).)))...)))))......	-20.4
770	gcaagtgcaaacttcccagcttcacttctgcc	hsa-miR-4732-5p	uguagagcagggagcaggaagcu	..(((((.(((((...((((((.&.))))))..)))))..)))))...((....))	-20.2
1762	aaattgtcttccacaaaactggtccctggtgc	hsa-miR-4733-3p	ccaccaggucuagcauugggau	.((((((..((((.(((((((.&.)))))))..))))..))).))).........	-21.9
229	tgccctgaaacttatatgctgttatccgcagc	hsa-miR-4734	gcugcgggcugcggucagggcg	((((((((((((..((((((((&))))))))..))))..........))))))))	-30.1
1520	cttatgagaatctaatgcctaatgacctgtca	hsa-miR-4736	aggcagguuaucugggcug	..(((((.((((((((((.&.)))))))))))))))................	-20.7
61	gtatggctaagcgttttctcctaaaatccctt	hsa-miR-4739	aagggaggaggagcggaggggcccu	..((((....((((((((((((((.&.)))).....))))).)))))...))))....	-21.9
638	gagcagagatcacaccaccgcactctagcctg	hsa-miR-4741	cgggcuguccggaggggucggcu	(((.((((((.(((.((((((((&))))))...)).))).))...))))...))).	-21.5
8	gactttgaagttgcactgacctggccagccct	hsa-miR-4741	cgggcuguccggaggggucggcu	..((((((....(((.((((((.&.)))))).)))))))))...............	-24.8
643	gagatcacaccaccgcactctagcctgggcca	hsa-miR-4745-3p	uggcccggcgacgucucacgguc	.((((.........(((((((((&)))))).))).......))))...........	-21.19
1313	taccattttgtggcctgttaggaactgggcca	hsa-miR-4745-3p	uggcccggcgacgucucacgguc	((((((.(((.....((((((((&))))))))..))).)).))))...........	-22.5
16	agttgcactgacctggccagccctgccactta	hsa-miR-4745-5p	ugaguggggcucccgggacggcg	(.(((.(((((.(((((((((((&))))))...)))))..))))).))).).....	-24.6
1579	tgtctagttgcaggaaacaagctcagggcttc	hsa-miR-4747-3p	aaggcccgggcuuuccucccag	(((..((((((((((((((((.&.)))))).)))))...))))).))).......	-21
1578	gtgtctagttgcaggaaacaagctcagggctt	hsa-miR-4747-3p	aaggcccgggcuuuccucccag	(((..((((((((((((((((.&)))))).)))))...))))).)))........	-20.9
819	tctcaaccccactgggaggcaggagggtgctt	hsa-miR-4747-3p	aaggcccgggcuuuccucccag	((((((((.(((...((((((.&.)).)))).))).))))))))...........	-27
169	cagatggttgagaaaagtcatccatcttccct	hsa-miR-4747-5p	agggaaggaggcuuggucuuag	((((((..((((((((((((((&))))))...))).))))).)))))).......	-20.6
227	actgccctgaaacttatatgctgttatccgca	hsa-miR-4749-5p	ugcggggacaggccagggcauc	..(((((((..(((((((((((&)))))).)))))...........)))))))..	-22.62
1784	tccctggtgccaaaaaggcttgggaccactgc	hsa-miR-4749-5p	ugcggggacaggccagggcauc	((((((..((((((.((((((.&)))).))...)))))).....)))))).....	-23.8
206	ccctcccacagcccctcaaccactgccctgaa	hsa-miR-4750	cucgggcggaggugguugagug	..(((((((((...(((((((.&.)).))))))))))))))..............	-23.4
1392	gctgctccccattgctcaccttactgcctgag	hsa-miR-4750	cucgggcggaggugguugagug	((((...(((((((((((((((&)))))))))..))))))..)))).........	-24.5
640	gcagagatcacaccaccgcactctagcctggg	hsa-miR-4750	cucgggcggaggugguugagug	(((.(.((((((((((((((((&))))))).)))).))))).).)))........	-26.7
212	cacagcccctcaaccactgccctgaaacttat	hsa-miR-4758-5p	gugagugggagccgguggggcug	((((((((((..(((((((((((&))))))....))).)).)))...)))))))..	-24.7
908	gagattctgtgtaagcactggcctttctgcct	hsa-miR-4763-3p	aggcaggggcuggugcugggcggg	(((((.((((((..((((((((((&)))))))..)))..)))).)).))))).....	-30.9
771	caagtgcaaacttcccagcttcacttctgcca	hsa-miR-4763-3p	aggcaggggcuggugcugggcggg	.((.((((((.(((.((((((((.&.))))))))))).)))))).))..........	-29.1
1452	attaaattctcatagcagcacaaaccctgtca	hsa-miR-4763-3p	aggcaggggcuggugcugggcggg	(((.(.((((((....(((((((.&.)))))))...))))))..).)))........	-25.1
1407	tcaccttactgcctgagctccacctcctgtca	hsa-miR-4763-3p	aggcaggggcuggugcugggcggg	.(((((((((.(((.((((((((.&.)))))))).))).))).))))))........	-32.5
535	gtataaaaattatccaggtgtggtggcgggcg	hsa-miR-4763-5p	cgccugcccagcccuccugcu	..((((.((((..((((((((&))))))))))).).))))..............	-24.9
1532	taatgcctaatgacctgtcaccgtctcccatc	hsa-miR-4769-5p	ggugggauggagagaagguaugag	((...((((..((.((((((((((&)))))))..))).)).))))....))......	-20.4
111	ataagaagatcatatctttaattctatttcac	hsa-miR-4769-5p	ggugggauggagagaagguaugag	.((((((((((.(((((((((((.&)))))))))))..)))))))))).........	-22.7
590	gtctggaggcaggagaatcccttgaacctggg	hsa-miR-4783-3p	ccccgguguuggggcgcgucugc	(((((.(..((((...((((((.&))).)))....))))..).)))))........	-23.7
591	tctggaggcaggagaatcccttgaacctggga	hsa-miR-4783-3p	ccccgguguuggggcgcgucugc	(((((.(..((((...((((((.&.))).)))....))))..).))))).......	-23.9
785	ccagcttcacttctgccagtgtcccttcaccc	hsa-miR-4792	cggugagcgcucgcuggc	(((((((..(.((((((.&.)))))).)..)))))))..............	-20.7
1481	tcatgaactgcacatgcgagggatctaggttg	hsa-miR-490-3p	caaccuggaggacuccaugcug	((.(((((((...(((((((((&)))))))))...))).))))))..........	-23.2
816	ccttctcaaccccactgggaggcaggagggtg	hsa-miR-501-5p	aauccuuugucccugggugaga	(((((((((((((((((((((.&.))))).))))).)))....))).)))))...	-22.5
823	aaccccactgggaggcaggagggtgcttgaca	hsa-miR-505	cgucaacacuugcugguuuccu	.(((((.(((.((((((((((.&.))))).)))))..))).))))).........	-20.7
542	aattatccaggtgtggtggcgggcgcctgtaa	hsa-miR-5095	uuacaggcgugaaccaccgcg	((((((((...((((((((((&))))))))))...))))))))...........	-29.4
487	cacacagaccagcctggccaacacggtgaaac	hsa-miR-5096	guuucaccauguuggucaggc	((((((((((((.((((((((&)))))))).))))))))))))...........	-34
1081	tcctaccacagaagtgctttgagattttggag	hsa-miR-518d-5p	cucuagagggaagcacuuucug	(((((.(((((((.((((((((&))))))))....))))))))))))........	-21.4
820	ctcaaccccactgggaggcaggagggtgcttg	hsa-miR-518e	aaagcgcuucccuucagagug	((((..((((((((((((((.&.))))).)))))..))))..))))........	-20.6
1081	tcctaccacagaagtgctttgagattttggag	hsa-miR-518e*	cucuagagggaagcgcuuucug	(((((.(((((((.((((((((&))))))))....))))))))))))........	-21
1081	tcctaccacagaagtgctttgagattttggag	hsa-miR-519a*	cucuagagggaagcgcuuucug	(((((.(((((((.((((((((&))))))))....))))))))))))........	-21
1081	tcctaccacagaagtgctttgagattttggag	hsa-miR-519b-5p	cucuagagggaagcgcuuucug	(((((.(((((((.((((((((&))))))))....))))))))))))........	-21
1081	tcctaccacagaagtgctttgagattttggag	hsa-miR-519c-5p	cucuagagggaagcgcuuucug	(((((.(((((((.((((((((&))))))))....))))))))))))........	-21
1081	tcctaccacagaagtgctttgagattttggag	hsa-miR-520c-5p	cucuagagggaagcacuuucug	(((((.(((((((.((((((((&))))))))....))))))))))))........	-21.4
1081	tcctaccacagaagtgctttgagattttggag	hsa-miR-522*	cucuagagggaagcgcuuucug	(((((.(((((((.((((((((&))))))))....))))))))))))........	-21
1081	tcctaccacagaagtgctttgagattttggag	hsa-miR-523*	cucuagagggaagcgcuuucug	(((((.(((((((.((((((((&))))))))....))))))))))))........	-21
47	accaggttggctctgtatggctaagcgttttc	hsa-miR-525-3p	gaaggcgcuucccuuuagagcg	.((((((..((.((((((((((&))))))))))..))...)))))).........	-22.4
1081	tcctaccacagaagtgctttgagattttggag	hsa-miR-526a	cucuagagggaagcacuuucug	(((((.(((((((.((((((((&))))))))....))))))))))))........	-21.4
1432	cctgtcagatcagcagtggcattaaattctca	hsa-miR-589	ugagaaccacgucugcucugag	.(((((.(((..((((((((((&)))))).......))))..))).)))))....	-20.01
643	gagatcacaccaccgcactctagcctgggcca	hsa-miR-601	uggucuaggauuguuggaggag	..((.(((((...(((((((((&))))))))).....)).))).)).........	-21
1698	taatgtgcttgaatcatccccaaaccatccca	hsa-miR-608	aggggugguguugggacagcuccgu	(((..((((((((...((((((((.&.))))))))...)))).....).))).)))..	-23.2
263	catctggagcatcacagctactgtcaaccctg	hsa-miR-608	aggggugguguugggacagcuccgu	.((((((..((.((((((((((((.&.)))))....))).)))).)).))))))....	-20.1
1552	ccgtctcccatcacccctagatgggagtgtct	hsa-miR-617	agacuucccauuugaagguggc	.(((((..((((((((((((((&)))).))))))))))..)))))..........	-25.3
1997	gtcctaattgaaatgaggcctcttaagggaat	hsa-miR-623	aucccuugcaggggcuguugggu	.(((((((((((((.(((((((.&..))))))))))))))........))))))..	-23.4
1473	aaaccctgtcatgaactgcacatgcgagggat	hsa-miR-623	aucccuugcaggggcuguugggu	(((((((.((...((((((((((&))))))))))...)).))).......))))..	-25.01
1996	agtcctaattgaaatgaggcctcttaagggaa	hsa-miR-623	aucccuugcaggggcuguugggu	.(((((((((((((.(((((((.&.))))))))))))))........))))))...	-23.4
634	cagtgagcagagatcacaccaccgcactctag	hsa-miR-637	acugggggcuuucgggcucugcgu	..((((((.(((.....((((((.&))))))..))).........))))))......	-20.1
884	tgtaataggaactgttacaattctgagattct	hsa-miR-638	agggaucgcgggcggguggcggccu	((((((((((...((((.((((((.&)))))).))))...)))))))..)))......	-20.8
332	ctatttctttaaggatgttactgagccacaca	hsa-miR-644	aguguggcuuucuuagagc	.(((((((((((((((((.&.))))))))........)))))))))......	-21.4
1338	tgggccacacagcaggaggtgagcagtgggtg	hsa-miR-660	uacccauugcauaucggaguug	((((...((((.((((((((((&)))))))))).))))....)))).........	-23
1315	ccattttgtggcctgttaggaactgggccaca	hsa-miR-663b	gguggcccggccgugccugagg	(((((((.....(((((((((.&.)))))))))..))))..)))...........	-26.4
2075	caagtatttcaggcaaggtgtggatggccatt	hsa-miR-663b	gguggcccggccgugccugagg	((((((((((((...((((((.&.))))))..))).....)))))))))......	-24.8
1782	ggtccctggtgccaaaaaggcttgggaccact	hsa-miR-663b	gguggcccggccgugccugagg	((..((((..(((((((((((.&.)))).))).))))......)).))..))...	-21.3
645	gatcacaccaccgcactctagcctgggccaca	hsa-miR-663b	gguggcccggccgugccugagg	((.(..((((.((((((((((.&.))))))).)))....)))).).)).......	-25.7
1310	aggtaccattttgtggcctgttaggaactggg	hsa-miR-671-3p	uccgguucucagggcuccacc	.((((...(((((((((((((&)))))))))...))))))))............	-20.9
286	tcaaccctgacgctctttctgaaaaaacaccg	hsa-miR-675	uggugcggagagggcccacagug	(.(((...(((((((((((((((&)))))......))))))))))..))).)....	-21
610	cttgaacctgggagatggaggttgcagtgagc	hsa-miR-720	ucucgcuggggccucca	((((((((.(((((((.&.))))))).))))))))...............	-26.8
11	tttgaagttgcactgacctggccagccctgcc	hsa-miR-744	ugcggggcuagggcuaacagca	..(((.(((((..((((((((.&.)))))))))))))...)))............	-23.1
580	ctacttgggagtctggaggcaggagaatccct	hsa-miR-762	ggggcuggggccggggccgagc	.(((((.(((((...(((((((&.)))).....)))...)))))...)))))...	-20.7
2215	catagtagctaatgcctactccccagccaccc	hsa-miR-762	ggggcuggggccggggccgagc	(((..((((...((((((((((&.)).))))))))...))))...))).......	-28.8
1703	tgcttgaatcatccccaaaccatcccagtcca	hsa-miR-762	ggggcuggggccggggccgagc	(((((.((((..(((((((((.&.)))))))))......))))......))))).	-26.5
1935	atgcttgagccttgagttgctaaccaagcctg	hsa-miR-762	ggggcuggggccggggccgagc	(((((((((((((.(((((((.&.)))).)))...))....)))))).)))))..	-23.1
8	gactttgaagttgcactgacctggccagccct	hsa-miR-762	ggggcuggggccggggccgagc	.((....(((((..(((((((.&.))))))))))))..))...............	-23.8
1699	aatgtgcttgaatcatccccaaaccatcccag	hsa-miR-769-3p	cugggaucuccggggucuugguu	(((((...((((....(((((((&))))))).....)))).)))))..........	-21.3
444	cattttcaactctaaatcatcagagtgtctca	hsa-miR-769-5p	ugagaccucuggguucugagcu	..(((..(((((((((((((((&)))))).)))))..))))..))).........	-21.6
774	gtgcaaacttcccagcttcacttctgccagtg	hsa-miR-892b	cacuggcuccuuucuggguaga	.((.(((((......(((((((&)))))))..........))))).)).......	-20.59
999	aaaaataacactgcacacgggaaatgctccct	hsa-miR-920	ggggagcuguggaagcagua	.(((((...((((((((((.&.))))))......)))).))))).........	-20.5
1380	gcgttatttacagctgctccccattgctcacc	hsa-miR-920	ggggagcuguggaagcagua	.((((((.((((.((((((.&)).)))).))))..))))))............	-21.2
760	gtcccaactagcaagtgcaaacttcccagctt	hsa-miR-92a-1*	agguugggaucgguugcaaugcu	((((.(((((....(((((((((&)))))))))...)))))..)))).........	-21.8
999	aaaaataacactgcacacgggaaatgctccct	hsa-miR-92b*	agggacgggacgcggugcagug	((((((((((.(...(((((((&))))).))...).)).))))))))........	-27.6
1337	ctgggccacacagcaggaggtgagcagtgggt	hsa-miR-937	auccgcgcucugacucucugcc	.((((.(((...((((((((((&)))))).))))..)))))))............	-24.1
1592	gaaacaagctcagggcttccactgattctaca	hsa-miR-939	uggggagcugaggcucugggggug	((..(((((((((((..(((((((&..)))))..))..)))))))))))..))....	-21.6
1401	cattgctcaccttactgcctgagctccacctc	hsa-miR-939	uggggagcugaggcucugggggug	((((((....((((.((((((((.&..)).)))))).))))...)))))).......	-29.7
2208	gcactcacatagtagctaatgcctactcccca	hsa-miR-939	uggggagcugaggcucugggggug	(((((.(((.((((...(((((((&))))))).))))........)))...))))).	-26
1000	aaaataacactgcacacgggaaatgctccctt	hsa-miR-939	uggggagcugaggcucugggggug	((((.((((((.....(((((((.&.)))))))....))).)).).)))).......	-22.5
1766	tgtcttccacaaaactggtccctggtgccaaa	hsa-miR-96	uuuggcacuagcacauuuuugcu	..(((((.((..(((((((((((&)))))))))))....)).))))).........	-20.2
